# Supplementary material for: Toxic Effects of Polystyrene Microplastics and Sulfamethoxazole on Early Neurodevelopment in Embryo–Larval Zebrafish (Danio rerio)
Source: Toxics. 2026 Jan 14;14(1):74. doi: 10.3390/toxics14010074 (PMC12845721; doi:10.3390/toxics14010074)
Supplement: Supplementary file 1 [file toxics-14-00074-s001.zip]

Archive with 1 entries (1 files):
- toxics-4078319-supplementary.pdf
